# Supplementary material for: The Association of Physical Activity and Sedentary Behavior with Maternal and Cord Blood Anti-Oxidative Capacity and HDL Functionality: Findings of DALI Study
Source: Antioxidants (Basel). 2023 Mar 28;12(4):827. doi: 10.3390/antiox12040827 (PMC10135087; doi:10.3390/antiox12040827)
Supplement: Supplementary file 1 [file antioxidants-12-00827-s001.zip]

Archive with 1 entries (1 files):
- antioxidants-2269659-supplementary.pdf
